# Supplementary material for: Characterization of the Anticholinesterase and Antioxidant Properties of Phytochemicals from Moringa oleifera as a Potential Treatment for Alzheimer’s Disease
Source: Biomedicines. 2025 Sep 3;13(9):2148. doi: 10.3390/biomedicines13092148 (PMC12467246; doi:10.3390/biomedicines13092148)
Supplement: Supplementary file 1 [file biomedicines-13-02148-s001.zip]

Archive with 1 entries (1 files):
- biomedicines-3812466-supplementary.pdf
